# Supplementary material for: Adsorption Kinetics of Methyl Orange from Model Polluted Water onto N-Doped Activated Carbons Prepared from N-Containing Polymers
Source: Polymers (Basel). 2023 Apr 22;15(9):1983. doi: 10.3390/polym15091983 (PMC10180562; doi:10.3390/polym15091983)
Supplement: Supplementary file 1 [file polymers-15-01983-s001.zip]

Archive with 1 entries (1 files):
- polymers-2322300-supplementary.pdf
